# Supplementary material for: Serum Chemokine CXCL7 as a Potential Novel Biomarker for Obstructive Colorectal Cancer
Source: Front Oncol. 2021 Feb 10;10:599363. doi: 10.3389/fonc.2020.599363 (PMC7902867; doi:10.3389/fonc.2020.599363)
Supplement: Supplementary file 3 [file Table_1.xls]

## Sheet: Sheet1
Table S1. Serum concentrations of CXCL7 and tumor associated antigens (CEA, CA125, and CA19-9)
Markers	Control group			non-OCRC group			OCRC group
	Median	IQR		Median	IQR		Median	IQR
CXCL7	0.98	0.75-1.26		1.53	1.14-1.86		1.87	1.50-2.23
CEA	1.42	0.94-1.98		2.66	1.80-4.22		2.96	1.76-5.50
CA125	5.94	2.98-13.50		10.8	8.22-14.21		10.1	7.10-15.37
CA19-9	6.78	3.57-8.77		6.48	4.43-14.89		7.9	4.54-11.37
