# Supplementary material for: Serum Chemokine CXCL7 as a Potential Novel Biomarker for Obstructive Colorectal Cancer
Source: Front Oncol. 2021 Feb 10;10:599363. doi: 10.3389/fonc.2020.599363 (PMC7902867; doi:10.3389/fonc.2020.599363)
Supplement: Supplementary file 4 [file Table_2.xls]

## Sheet: Sheet2
Table S2 Patients characteristics in non-OCRC and OCRC groups
Variable		non-OCRC	OCRC	P value
		(n=156)	(n=156)
Age,year	Mean ± SD	63.39 ± 9.53	62.95 ± 9.31	0.634
Sex	Male	99(63.46%)	106(67.95%)	0.404
	Female	57(36.54%)	50(32.05%)
Location	Right	38(24.36%)	34(21.79%)	0.591
	Left	118(75.64%)	122(78.21%)
Tumor size,cm	Mean ± SD	4.25 ±1.93	4.36±2.23	0.399
Histology	Well	9(5.77%)	12(7.69%)	0.43
	Moderately	121(77.56%)	111(71.15%)
	Poor	26(16.67%)	33(21.15%)
T stage	2	21(13.46%)	12(7.69%)	0.023
	3	48(30.77%)	34(21.79%)
	4	87(55.77%)	110(70.51%)
N stage	0	50(32.05%)	45(28.85%)	0.325
	1	67(42.95%)	65(41.67%)
	2	39(25.00%)	51(32.69%)
M stage	0	140(89.74%)	132(84.61%)	0.236
	1	16(10.26%)	24(15.38%)
TNM stage	1	2(1.28%)	3(1.92%)	0.335
	2	46(29.49%)	38(24.36%)
	3	92(58.97%)	89(57.05%)
	4	16(10.26%)	26(16.67%)
Vascular invasion	0	64(41.03%)	68(43.59%)	0.599
	1	92(58.97%)	88(56.41%)
Perineural invasion	0	47(30.13%)	60(38.46%)	0.121
	1	109(69.87%)	96(61.54%)
